# Supplementary material for: Toxicological Effects of Naturally Occurring Endocrine Disruptors on Various Human Health Targets: A Rapid Review
Source: Toxics. 2024 Mar 29;12(4):256. doi: 10.3390/toxics12040256 (PMC11054122; doi:10.3390/toxics12040256)
Supplement: Supplementary file 1 [file toxics-12-00256-s001.zip]

Archive with 1 entries (1 files):
- toxics-2869703-supplementary.pdf
